# Supplementary material for: Crosslinking Rapidly Cured Epoxy Resin Thermosets: Experimental and Computational Modeling and Simulation Study
Source: Polymers (Basel). 2023 Mar 6;15(5):1325. doi: 10.3390/polym15051325 (PMC10007365; doi:10.3390/polym15051325)
Supplement: Supplementary file 1 [file polymers-15-01325-s001.zip]

Archive with 1 entries (1 files):
- polymers-2227626-supplementary.pdf
